# Supplementary material for: GABA uptake transporters support dopamine release in dorsal striatum with maladaptive downregulation in a parkinsonism model
Source: Nat Commun. 2020 Oct 2;11:4958. doi: 10.1038/s41467-020-18247-5 (PMC7532441; doi:10.1038/s41467-020-18247-5)
Supplement: Supplementary file 4 — Source Data file [file 41467_2020_18247_MOESM4_ESM.xlsx]

## Sheet: Fig. 1c
Figure 1c
Parameter: peak evoked DA (% of pre-drug)
Time (min)	GABA-R antagonists (DLS)										Control (DLS, Light)
0	100.176	101.59	102.078	90.9797	88.8574	97.6924	104.98	107.998	97.6411	111.49	99.3673	99.4631	97.4612	100.727	101.525	100.089	103.989	99.5254
2.5	91.6387	109.589	101.781	90.9578	110.314	110.065	96.6386	94.1771	92.7403	96.4362	101.929	99.1306	99.1004	105.468	93.4158	108.681	102.236	101.635
5	106.513	83.9928	93.517	116.596	103.06	94.1402	96.2062	101.862	108.776	88.2211	100.812	100.337	100.293	101.778	97.2498	95.1981	96.4236	90.0941
7.5	101.672	104.828	102.624	101.466	97.7687	98.1023	102.175	95.9636	100.842	103.853	97.8921	101.069	103.146	92.0269	107.81	96.0319	97.3515	108.746
10	113.453	101.546	89.9652	116.697	88.6936	133.691	102.918	104.995	90.6113	104.102	103.826	102.482	110.256	92.3627	105.45	89.8301	120.753	107.251
12.5	124.951	103.138	92.7429	120.563	119.325	113.945	107.676	177.673	103.553	131.981	101.244	98.0453	88.9008	102.245	91.5681	93.9126	127.702	86.3722
15	134.011	102.947	106.616	111.825	150.159	130.659	111.847	114.171	106.498	137.132	101.984	102.308	119.091	90.8621	88.9259	89.848	97.9677	108.232
17.5	131.81	100.816	120.014	130.399	121.472	142.461	119.166	175.797	110.781	126.564	102.052	102.224	117.351	76.6278	88.536	89.7505	99.0193	126.392
20	138.036	117.1	110.356	148.409	124.048	145.472	121.247	117.822	117.133	112.862	102.265	97.5768	104.992	100.379	83.0808	83.5019	106.342	82.8152
22.5	128.491	114.301	100.915	143.008	121.642	134.047	133.208	132.71	108.043	109.342	96.5372	104.162	93.1753	87.0879	109.485	81.2502	80.2341	120.473
25	131.25	117.615	117.367	119.853	128.122	129.801	121.168	119.058	117.618	115.316	104.055	105.336	80.6175	82.5661	83.218	103.613	79.9479	91.841
27.5	138.452	113.475	109.085	115.84	99.4876	143.583	125.695	118.837	103.776	118.142	100.146	104.596	87.5708	87.6625	74.1148	82.0767	118.384	73.8377
30	137.777	118.176	117.699	107.859	126.4	120.423	119.76	132.047	107.366	125.757	97.0378	106.057	95.5489	69.3616	74.2108	89.6662	85.6382	110.273

## Sheet: Fig. 1d
Figure 1d
Parameter: peak evoked DA (% of pre-drug)
Time (min)	GABA-R antagonists (NAcC)								Control (NAcC, Light)
0	97.5504	103.335	95.61	96.124	99.3358	107.346	96.3585	96.194	102.33	97.6546	98.59	98.6783	101.338	105.72
2.5	98.3114	96.5971	105.273	102.411	101.9	92.513	102.982	101.73	101.94	109.264	101.707	96.1994	99.8738	97.2765
5	101.853	96.5161	99.5102	101.855	100.124	97.7955	100.601	100.887	97.8279	96.3603	91.9794	103.762	104.827	94.4528
7.5	102.285	103.551	109.607	99.6098	98.6407	102.345	100.059	101.189	97.9026	96.7209	107.724	101.36	93.961	102.55
10	95.638	101.62	110.868	98.9388	90.579	96.9577	96.3437	103.523	102.809	91.8453	108.411	101.728	103.809	105.585
12.5	105.496	120.781	105.551	116.525	105.077	94.3695	99.4591	106.145	100.253	96.0193	97.3065	97.3232	101.228	91.685
15	104.796	125.751	149.703	126.272	108.233	111.256	119.092	113.91	100.985	91.8636	109.403	101.555	101.968	106.847
17.5	111.264	129.171	110.314	122.681	109.435	111.475	122.275	117.228	101.053	91.7639	127.759	101.471	102.035	97.514
20	114.587	143.714	134.036	120.421	107.142	115.434	124.581	122.248	101.264	95.3751	93.7111	96.8581	102.248	83.1869
22.5	108.246	138.084	125.158	138.097	118.82	114.343	129.996	120.82	95.5917	83.0729	121.776	103.395	96.5214	109.625
25	108.591	141.954	155.946	131.015	108.411	123.981	142.2	128.585	103.036	105.937	92.8346	104.56	104.038	83.3243
27.5	95.8344	147.728	133.111	139.445	112.678	123.17	135.967	118.651	99.1653	83.918	84.6364	103.826	100.13	91.6304
30	102.934	140.439	119.449	144.131	113.796	118.179	142.095	131.381	96.0874	91.6777	111.466	105.275	97.0219	85.4514

## Sheet: Fig. 1e
Figure 1e
Parameter: peak evoked DA (% of pre-drug)
DLS	NAcC
133.993	103.901
115.892	142.051
111.267	133.416
121.64	138.172
118.913	113.426
131.964	119.918
124.958	137.565
125.663	124.859
109.201
117.139

## Sheet: Fig. 1f
Figure 1f
Parameter: peak evoked DA (% of pre-drug)
Time (min)	Disulfiram						Control
0	101.715	100.764	105.697	98.1359	77.4722	88.726	100.176	101.59	102.078	90.9797	88.8574	97.6924	104.98	107.998	97.6411	111.49
2.5	101.751	85.5069	107.942	100.88	105.716	112.914	91.6387	109.589	101.781	90.9578	110.314	110.065	96.6386	94.1771	92.7403	96.4362
5	101.331	104.702	90.7761	102.831	113.617	111.925	106.513	83.9928	93.517	116.596	103.06	94.1402	96.2062	101.862	108.776	88.2211
7.5	95.2024	109.027	95.5855	98.1532	103.195	86.4352	101.672	104.828	102.624	101.466	97.7687	98.1023	102.175	95.9636	100.842	103.853
10	111.453	108.512	103.121	112.286	94.582	79.3106	113.453	101.546	89.9652	116.697	88.6936	133.691	102.918	104.995	90.6113	104.102
12.5	135.141	125.855	120.722	131.964	126.537	109.11	124.951	103.138	92.7429	120.563	119.325	113.945	107.676	177.673	103.553	131.981
15	147.3	138.837	98.6663	114.455	145.342	148.881	134.011	102.947	106.616	111.825	150.159	130.659	111.847	114.171	106.498	137.132
17.5	167.847	108.111	105.562	121.582	155.474	142.189	131.81	100.816	120.014	130.399	121.472	142.461	119.166	175.797	110.781	126.564
20	144.935	119.407	129.113	117.062	172.685	129.316	138.036	117.1	110.356	148.409	124.048	145.472	121.247	117.822	117.133	112.862
22.5	134.619	130.155	114.772	133.933	191.465	134.763	128.491	114.301	100.915	143.008	121.642	134.047	133.208	132.71	108.043	109.342
25	176.188	138.658	129.233	132.999	178.247	129.809	131.25	117.615	117.367	119.853	128.122	129.801	121.168	119.058	117.618	115.316
27.5	115.54	176.509	115.087	113.298	189.417	125.688	138.452	113.475	109.085	115.84	99.4876	143.583	125.695	118.837	103.776	118.142
30	157.355	128.021	131.348	151.838	166.621	123.776	137.777	118.176	117.699	107.859	126.4	120.423	119.76	132.047	107.366	125.757

## Sheet: Fig. 1g
Figure 1g
Parameter: peak evoked DA (% of pre-drug)
Time (min)	3-MPA								Control
0	97.2604	88.6482	91.0844	96.878	100.166	100.547	102.21	105.853	100.176	101.59	102.078	90.9797	88.8574	97.6924	104.98	107.998	97.6411	111.49
2.5	103.789	122.28	99.1798	98.5457	107.017	102.462	95.3896	86.0844	91.6387	109.589	101.781	90.9578	110.314	110.065	96.6386	94.1771	92.7403	96.4362
5	102.249	93.7943	104.462	113.456	89.9873	106.234	90.8687	90.4108	106.513	83.9928	93.517	116.596	103.06	94.1402	96.2062	101.862	108.776	88.2211
7.5	96.7022	95.2775	105.274	91.12	102.83	90.7576	111.532	117.652	101.672	104.828	102.624	101.466	97.7687	98.1023	102.175	95.9636	100.842	103.853
10	104.753	80.4435	113.267	82.6473	121.145	80.0961	90.5889	106.577	113.453	101.546	89.9652	116.697	88.6936	133.691	102.918	104.995	90.6113	104.102
12.5	105.705	114.816	107.736	98.4461	86.9268	102.072	94.9536	117.054	124.951	103.138	92.7429	120.563	119.325	113.945	107.676	177.673	103.553	131.981
15	102.109	115.171	110.39	122.76	88.1759	118.745	112.214	101.835	134.011	102.947	106.616	111.825	150.159	130.659	111.847	114.171	106.498	137.132
17.5	97.0876	103.769	96.3412	127.134	106.311	110.07	111.513	94.7889	131.81	100.816	120.014	130.399	121.472	142.461	119.166	175.797	110.781	126.564
20	93.7947	90.5812	82.2402	107.369	105.237	106.343	103.546	116.445	138.036	117.1	110.356	148.409	124.048	145.472	121.247	117.822	117.133	112.862
22.5	97.069	100.066	116.394	107.312	125.253	114.082	109.084	104.432	128.491	114.301	100.915	143.008	121.642	134.047	133.208	132.71	108.043	109.342
25	95.9969	106.365	129.025	121.219	90.1783	106.818	118.858	103.437	131.25	117.615	117.367	119.853	128.122	129.801	121.168	119.058	117.618	115.316
27.5	96.1639	101.764	119.771	133.194	66.5456	95.2584	117.483	101.383	138.452	113.475	109.085	115.84	99.4876	143.583	125.695	118.837	103.776	118.142
30	92.5858	109.597	134.87	111.629	76.9875	106.144	108.641	107.665	137.777	118.176	117.699	107.859	126.4	120.423	119.76	132.047	107.366	125.757

## Sheet: Fig. 1h
Figure 1h
Parameter: peak evoked DA (% of pre-drug)
GABA-R antag	+Disulf	+3-MPA
133.993	145.925	95.4539
115.892	143.336	104.448
111.267	122.61	105.015
121.64	133.017	118.338
118.913	181.438	89.7412
131.964	128.509	105.576
124.958		113.516
125.663		104.229
109.201
117.139

## Sheet: Fig. 2a
Figure 2a
Parameter: peak evoked DA (% of pre-drug)
Time (min)	NPA (DLS)									Control (DLS, electrical)
0	97.8891	100.248	110.295	89.333	108.69	103.007	108.772	98.4985	100.612	95.2858	99.6266	83.6914	103.465	96.4885	100.96	98.0119	98.9391	104.91
2.5	92.8691	105.239	84.6449	117.765	99.2509	98.227	85.8931	100.274	99.928	100.541	97.0285	116.857	97.3212	95.5749	103.081	99.5563	106.853	108.321
5	113.246	97.5998	100.608	97.4991	101.145	98.597	99.0212	103.775	102.559	104.21	102.878	113.658	99.2613	103.131	93.9052	98.9479	101.797	93.1872
7.5	95.996	96.9138	104.452	95.4026	90.9137	100.169	106.313	97.4533	96.9015	99.963	100.467	85.7939	99.9527	104.805	102.054	103.484	92.4112	93.5821
10	73.0898	84.7846	85.6577	95.0738	71.8085	86.2315	79.5552	96.8901	103.791	90.4452	100.223	123.926	108.416	97.5641	99.4463	102.954	91.5224	103.008
12.5	72.4154	75.999	86.0711	84.6688	65.817	80.2138	72.671	88.4784	96.8206	87.1205	95.6987	113.634	107.26	101.356	95.7567	102.78	94.0054	103.742
15	65.9493	66.6821	76.1088	67.4335	52.7668	70.1995	78.6534	80.9768	89.2836	92.5822	102.111	117.851	96.2666	83.9458	95.7264	103.231	97.4961	94.2395
17.5	66.4928	64.0747	70.4731	81.583	46.8252	75.7229	63.9316	72.8985	76.3966	97.2545	102.319	110.483	106.773	97.4831	98.2441	98.9497	94.8245	89.9581
20	58.882	67.5015	74.7033	65.7934	51.9807	71.1698	81.5242	72.484	85.4449	102.787	99.5568	115.681	114.723	78.192	98.662	97.624	90.9273	89.508
22.5	70.5175	64.1705	71.479	75.639	59.3083	75.81	75.4632	68.4516	60.0512	102.253	101.1	107.68	104.882	99.0201	95.2363	97.6354	86.8726	84.9073
25	50.7366	64.4798	71.1759	69.1453	56.2179	72.0033	70.8448	69.3662	76.1923	98.8141	96.8357	96.7501	102.54	81.9343	104.603	95.8795	92.7074	84.8641
27.5	57.0906	57.9304	63.0738	67.0969	55.9989	75.0105	83.1121	66.6089	81.1075	100.085	99.0595	104.482	105.315	74.4468	100.47	97.8779	92.3513	93.2028
30	53.8791	57.2258	62.8602	81.0883	47.9042	76.2493	60.6877	64.7571	78.3164	88.7191	99.5506	89.5807	99.0474	91.1504	103.112	94.8302	82.4461	96.5278
32.5	53.062	57.626	54.3998	66.8211	43.4693	63.8227	48.008	67.7172	79.8481	93.7082	99.8702	120.371	102.346	94.2478	103.578	94.5008	83.5299	89.5693
35	52.4661	59.9375	53.8831	81.0883	49.7631	60.4216	31.7089	65.1671	76.8935	87.7738	97.8575	118.431	92.3214	78.403	97.8979	94.7612	91.2613	83.0511
37.5	48.373	56.8827	50.8724	58.2938	47.5148	68.5076	43.3459	62.8468	69.3378	97.2782	99.2752	91.7583	99.4951	90.0452	93.2029	92.2852	86.7119	95.8906
40	52.4661	57.2258	43.4868	63.6803	47.9042	57.0221	41.8564	60.6211	76.8935	102.93	95.4386	115.611	98.545	91.3592	97.9125	94.577	82.7013	90.9564

## Sheet: Fig. 2b
Figure 2b
Parameter: peak evoked DA (% of pre-drug)
Time (min)	NPA (NAcC)						Control (NAcC, electrical)
0	99.5699	105.949	101.543	101.903	99.9651	90.2774	96.7235	100.96	94.0213	97.198	98.2064	98.0119
2.5	99.1586	97.9982	105.39	93.2186	101.582	103.058	101.937	103.081	102.932	111.851	103.402	99.5563
5	101.319	96.2148	94.7966	110.401	96.4718	105.697	98.4191	93.9052	103.64	94.3188	97.0528	98.9479
7.5	99.9525	99.838	98.2706	94.478	101.981	100.968	102.921	102.054	99.4064	96.6319	101.338	103.484
10	108.796	94.7234	97.8788	90.9143	97.6848	98.0011	100.395	100.341	98.1867	105.312	98.749	102.953
12.5	98.4405	97.9885	105.127	104.297	99.1737	99.4279	100.226	96.6186	94.945	106.063	96.0556	102.78
15	101.753	90.1632	100.074	109.51	97.964	89.4597	100.666	96.588	95.2703	96.3474	97.9651	103.231
17.5	93.4436	88.8748	92.3892	95.1331	101.08	80.2668	96.4911	89.1719	96.826	101.97	99.5462	98.9497
20	94.3201	93.5604	96.2879	84.1258	96.2393	90.5695	95.1983	93.586	100.22	91.51	94.9727	97.624
22.5	97.0386	85.1616	92.9491	104.373	90.9295	81.1521	95.2094	98.4059	99.6997	86.8064	104.849	97.6354
25	93.5155	83.2394	96.5396	81.3522	91.4478	69.6631	93.4972	94.9896	97.3467	86.7622	93.6901	102.88
27.5	80.811	92.6041	87.0675	92.3276	86.3293	84.9148	95.4458	83.1444	97.5855	95.2874	105.222	95.8779
30	84.2027	85.5569	100.186	78.157	96.7076	76.6191	92.4739	93.1376	106.504	94.6868	90.4304	94.8302
32.5	84.3424	83.99	84.0764	88.2984	94.9845	76.5405	106.153	91.549	87.3682	91.5727	104.455	90.5008
35	87.3213	84.6878	97.3358	78.3466	88.3446	61.9552	92.4066	95.8766	89.5821	84.9086	101.276	94.7612
37.5	84.2325	86.1522	104.51	72.8684	92.6952	78.3478	89.9921	86.5184	94.8491	98.0353	94.9944	96.2852
40	84.2325	86.1522	104.51	72.8684	92.6952	84.1327	92.227	90.8903	100.36	92.9908	92.2892	98.577

## Sheet: Fig. 2c
Figure 2c
Parameter: peak evoked DA (% of pre-drug)
DLS	NAcC
51.9451	85.0322
57.918	85.2455
50.6605	97.6081
67.4708	78.0954
47.1629	92.1799
62.4435	75.2441
41.2298
64.088
76.099

## Sheet: Fig. 2d
Figure 2d
Parameter: peak evoked DA (% of pre-drug)
Time (min)	SKF+SNAP									Control
0	103.631	100.108	96.1728	92.9969	101.946	103.196	100.556	93.6161	99.9008	95.2858	99.6266	83.6914	103.465	96.4885	100.96	98.0119	98.9391	104.91
2.5	100.135	101.113	99.1616	102.348	99.5648	100.172	104.598	104.76	100.903	100.541	97.0285	116.857	97.3212	95.5749	103.081	99.5563	106.853	108.321
5	98.6258	98.1409	100.064	105.924	99.677	99.3448	97.7792	90.9449	98.5584	104.21	102.878	113.658	99.2613	103.131	93.9052	98.9479	101.797	93.1872
7.5	97.6084	100.638	104.602	98.7312	98.8121	97.2869	97.0668	110.679	100.638	99.963	100.467	85.7939	99.9527	104.805	102.054	103.484	92.4112	93.5821
10	99.9507	103.53	87.8293	108.582	98.1595	92.878	95.7607	102.413	86.8306	90.4452	100.223	123.926	108.416	97.5641	99.4463	102.954	91.5224	103.008
12.5	91.1543	103.101	78.818	105.91	100.562	89.9948	98.6501	91.4063	85.754	87.1205	95.6987	113.634	107.26	101.356	95.7567	102.78	94.0054	103.742
15	82.5913	95.4167	70.8239	90.1166	99.4538	82.7533	89.9169	112.578	88.0363	92.5822	102.111	117.851	96.2666	83.9458	95.7264	103.231	97.4961	94.2395
17.5	77.874	88.5987	63.9474	83.1032	98.53	79.2735	89.3955	98.7945	82.8751	97.2545	102.319	110.483	106.773	97.4831	98.2441	98.9497	94.8245	89.9581
20	59.506	89.5406	63.7843	82.9592	92.4983	81.8061	91.0526	102.028	84.0122	102.787	99.5568	115.681	114.723	78.192	98.662	97.624	90.9273	89.508
22.5	63.3252	78.336	52.9251	74.1952	82.626	69.7944	83.8303	95.0667	83.1683	102.253	101.1	107.68	104.882	99.0201	95.2363	97.6354	86.8726	84.9073
25	49.3113	75.1226	42.8698	72.8092	81.1493	72.6257	73.6664	75.5312	85.577	98.8141	96.8357	96.7501	102.54	81.9343	104.603	95.8795	92.7074	84.8641
27.5	53.4883	76.6587	36.288	64.1072	77.6033	70.5877	83.2383	85.4509	84.3167	100.085	99.0595	104.482	105.315	74.4468	100.47	97.8779	92.3513	93.2028
30	41.1179	71.698	39.723	68.9677	77.6674	66.4136	74.1536	85.4467	82.7927	88.7191	99.5506	89.5807	99.0474	91.1504	103.112	94.8302	82.4461	96.5278
32.5	31.0378	66.3045	44.2373	56.5813	65.9579	57.3596	74.8815	83.8849	76.2521	93.7082	99.8702	120.371	102.346	94.2478	103.578	94.5008	83.5299	89.5693
35	36.9117	62.8833	39.7178	37.963	70.9944	63.074	65.2824	79.9499	73.0278	87.7738	97.8575	118.431	92.3214	78.403	97.8979	94.7612	91.2613	83.0511
37.5	32.8321	52.5122	33.9434	46.1715	64.5647	56.7717	76.2271	76.6329	71.251	97.2782	99.2752	91.7583	99.4951	90.0452	93.2029	92.2852	86.7119	95.8906
40	34.4902	54.7893	35.1708	42.504	63.1373	54.8742	72.4353	80.8282	73.3167	102.93	95.4386	115.611	98.545	91.3592	97.9125	94.577	82.7013	90.9564

[truncated: 60 more sheets: Fig. 2e, Fig. 2f, Fig. 2g, Fig. 2h, Fig. 2i, Fig. 2j, Fig. 2k, Fig. 2l, Fig. 3a, Fig. 3b, Fig. 3c, Fig. 3d, Fig. 3e, Fig. 3f, Fig. 4b, Fig. 4d, Fig. 6a, Fig. 6b, Fig. 6c, Fig. 6d …]
